# Supplementary material for: RASP: Optimal Single Puncta Detection in Complex Cellular Backgrounds
Source: J Phys Chem B. 2024 Apr 9;128(15):3585–97. doi: 10.1021/acs.jpcb.4c00174 (PMC11033865; doi:10.1021/acs.jpcb.4c00174)
Supplement: Supplementary file 2 — jp4c00174_si_002.zip [file jp4c00174_si_002.zip]

Archive with 32 entries (26 files):
- main_RASP/area_threshold/
- main_RASP/area_threshold/subbeads.tif
- main_RASP/areathres.json
- main_RASP/detection.m
- main_RASP/determineAreaThres.m
- main_RASP/determineRad.m
- main_RASP/images/
- main_RASP/images/real_image.tif
- main_RASP/images/simulated_image.tif
- main_RASP/lib_RASP/
- main_RASP/lib_RASP/+core/
- main_RASP/lib_RASP/+core/calculateGradientField.m
- main_RASP/lib_RASP/+core/calculateRadiality.m
- main_RASP/lib_RASP/+core/centroid2ind.m
- main_RASP/lib_RASP/+core/createKernel.m
- main_RASP/lib_RASP/+core/fillRegion.m
- main_RASP/lib_RASP/+core/infocusFiltering.m
- main_RASP/lib_RASP/+core/insideCalculation.m
- main_RASP/lib_RASP/+core/intensityEstimation.m
- main_RASP/lib_RASP/+core/largeFeatureKernel.m
- main_RASP/lib_RASP/+core/simplifiedRegionProps.m
- main_RASP/lib_RASP/+core/smallFeatureKernel.m
- main_RASP/lib_RASP/+load/
- main_RASP/lib_RASP/+load/checkToolBox.m
- main_RASP/lib_RASP/+load/loadJSON.m
- main_RASP/lib_RASP/+load/makeDir.m
- main_RASP/lib_RASP/+load/saveJSON.m
- main_RASP/lib_RASP/+load/Tifread.m
- main_RASP/lib_RASP/+load/Tifwrite.m
- main_RASP/negative_control/
- main_RASP/negative_control/bg3.tif
- main_RASP/rad_neg.json
