# Supplementary material for: RASP: Optimal Single Puncta Detection in Complex Cellular Backgrounds
Source: J Phys Chem B. 2024 Apr 9;128(15):3585–97. doi: 10.1021/acs.jpcb.4c00174 (PMC11033865; doi:10.1021/acs.jpcb.4c00174)
Supplement: Supplementary file 2 — jp4c00174_si_002.zip [file jp4c00174_si_002.zip › main_RASP/lib_RASP/+core/calculateGradientField.m]

function [img1,Gx,Gy,focusScore,cfactor] = calculateGradientField(img,k1)
% calculate gradient field for the image and also focus score for the in-focus filtering
% input  : img, original image
%          k1, kernel for background and noise suppression
% 
% output : img1, smoothed image
%          Gx, gradient image in x-direction 
%          Gy, gradient image in y-direction 
%          focusScore, focus score for the current image 
%          cfactor, correction factor for the corrrection of slightly different intensity per image
% 
% author : Bin Fu, Univerisity of Cambridge, bf341@cam.ac.uk

    img1 = zeros(size(img)); %low-passed image for the feature detection purpose 
    for i = 1:size(img,3) 
        img_pad     = images.internal.padarray_algo(img(:,:,i), size(k1)-floor((size(k1) + 1)/2), 'replicate', [], 'both'); %replicate padding for convolution
        img1(:,:,i) = conv2(img_pad,k1,'valid'); %smooth blobs for the radiality calculation and background suppression
    end
    img = img1; 
    % img = min(img,60000); %hard thresholding for getting rid of the effect from super bright objects
    Gx = zeros(size(img)); Gy = zeros(size(img));
    Gx(:,1:end-1,:) = diff(img,1,2); %x gradient (right to left)
    Gy(1:end-1,:,:) = diff(img,1,1); %y gradient (bottom to top)
    Gmag = sqrt(Gx.^2 + Gy.^2);
    sg   = squeeze(sum(Gmag,[1 2]));
    cfactor  = sg./max(sg);
    focusScore = log(sg);
end
