# Supplementary material for: RASP: Optimal Single Puncta Detection in Complex Cellular Backgrounds
Source: J Phys Chem B. 2024 Apr 9;128(15):3585–97. doi: 10.1021/acs.jpcb.4c00174 (PMC11033865; doi:10.1021/acs.jpcb.4c00174)
Supplement: Supplementary file 2 — jp4c00174_si_002.zip [file jp4c00174_si_002.zip › main_RASP/lib_RASP/+core/centroid2ind.m]

function pil_small = centroid2ind(centroid,imsz)
    pil_small = cell(size(centroid,1),1);
    for i = 1:size(centroid,1)
        pil_small{i} = pixeldilation(sub2ind(imsz,centroid(i,2),centroid(i,1)),imsz);
    end
end

function pr3 = pixeldilation(ind,imsz)
    c = ind-imsz(2)*6:imsz(2):ind+imsz(2)*6;
    pr3 = [c(4)-2:c(4)+2,c(5)-3:imsz(2):c(9)-3,c(5)+3:imsz(2):c(9)+3,c(5)-2:imsz(2):c(9)-2,c(5)+2:imsz(2):c(9)+2,c(5)-1:imsz(2):c(9)-1,c(5)+1:imsz(2):c(9)+1,c(5):imsz(2):c(9),c(10)-2:c(10)+2];
end
