# Supplementary material for: RASP: Optimal Single Puncta Detection in Complex Cellular Backgrounds
Source: J Phys Chem B. 2024 Apr 9;128(15):3585–97. doi: 10.1021/acs.jpcb.4c00174 (PMC11033865; doi:10.1021/acs.jpcb.4c00174)
Supplement: Supplementary file 2 — jp4c00174_si_002.zip [file jp4c00174_si_002.zip › main_RASP/lib_RASP/+core/fillRegion.m]

function BW = fillRegion(imsz,idxToKeep)
    idxToKeep = vertcat(idxToKeep{:});
    BW        = false(imsz);
    BW(idxToKeep) = true;
end
