# Supplementary material for: RASP: Optimal Single Puncta Detection in Complex Cellular Backgrounds
Source: J Phys Chem B. 2024 Apr 9;128(15):3585–97. doi: 10.1021/acs.jpcb.4c00174 (PMC11033865; doi:10.1021/acs.jpcb.4c00174)
Supplement: Supplementary file 2 — jp4c00174_si_002.zip [file jp4c00174_si_002.zip › main_RASP/lib_RASP/+core/infocusFiltering.m]

function z = infocusFiltering(focusScore,t_differential)
% cluster based on calculated focus score to determine in-focus images
% input  : focusScore, the score for determining the focus status
%          t_differential, maximum allowed difference in focus score for DBSCAN
% 
% output : z, indice for images that in focus
% 
% author : Bin Fu, Univerisity of Cambridge, bf341@cam.ac.uk

    dist1  = diff(focusScore); %euclidean distance between each slice
    dist1(dist1<=0) = nan; 
    dist1 = [0;dist1>t_differential]; %DBSCAN from start

    dist2 = diff(flip(focusScore)); %euclidean distance between each slice
    dist2 = [0;dist2<t_differential]; %DBSCAN from end

    dist1 = diff(dist1);
    dist2 = diff(dist2);
    
    zi = find(dist1==-1);  
    zf = find(dist2==1); 

    if isempty(zi); zi = 1; end %first slice is in focus
    if isempty(zf); zf = length(focusScore); end %last slice in focus

    zi = zi(1); zf = length(focusScore)-zf(end)+1;
    if zi>zf 
        zi = 1; 
    end
    z  = [zi,zf];
end
