# Supplementary material for: RASP: Optimal Single Puncta Detection in Complex Cellular Backgrounds
Source: J Phys Chem B. 2024 Apr 9;128(15):3585–97. doi: 10.1021/acs.jpcb.4c00174 (PMC11033865; doi:10.1021/acs.jpcb.4c00174)
Supplement: Supplementary file 2 — jp4c00174_si_002.zip [file jp4c00174_si_002.zip › main_RASP/lib_RASP/+core/insideCalculation.m]

function [insideRatio,expectedRatio] = insideCalculation(cellMask,spotLoc,plotflag)
% calculated insideRatio between spot and cell location
% input  : cellMask, 2D binary mask for cell
%          spotLoc, spot locations in [x,y]
%          plotflag, whether see the inside/outside plot
% 
% output : insideRatio, ratio of spots that are inside the cell
%          expectedRatio, expected inside ratio

% 
% author : Bin Fu, Univerisity of Cambridge, bf341@cam.ac.uk

    cell_mask = cellMask;
    imsz      = size(cell_mask);
    loc_ind   = sub2ind(imsz,spotLoc(:,2),spotLoc(:,1)); %location in indice
    inout     = cell_mask(loc_ind) == 1;
    inPoints  = spotLoc(inout,:);
    outPoints = spotLoc(~inout,:);
    insideRatio = length(inPoints)/length(spotLoc);
    expectedRatio = sum(cell_mask,'all') / (imsz(1)*imsz(2));
    
    if plotflag == 1
    f = figure;
        imshow(cell_mask,[]);hold on;
        plot(inPoints(:,1),inPoints(:,2),'.','Color','r','MarkerSize',10);
        plot(outPoints(:,1),outPoints(:,2),'.','Color','y','MarkerSize',8);
    end
end
