# Supplementary material for: RASP: Optimal Single Puncta Detection in Complex Cellular Backgrounds
Source: J Phys Chem B. 2024 Apr 9;128(15):3585–97. doi: 10.1021/acs.jpcb.4c00174 (PMC11033865; doi:10.1021/acs.jpcb.4c00174)
Supplement: Supplementary file 2 — jp4c00174_si_002.zip [file jp4c00174_si_002.zip › main_RASP/lib_RASP/+core/simplifiedRegionProps.m]

function [pixelIdxList,areas,centroids] = simplifiedRegionProps(BW,imsz)
% simplified version of regionprops
% input  : BW, binary mask
%          imsz, size of an image
% 
% output : pixelIdxList, pixel indice list for each binary object
%          areas, number of pixel detected for each binary object
%          centroids, centroid for each binary object
% 
% author : Bin Fu, Univerisity of Cambridge, bf341@cam.ac.uk

    [pixelIdxList,nobj] = bwconncomp_2d(BW,8); %find 8-conn objects
    areas          = zeros(nobj,1); 
    centroids      = zeros(nobj,2);
    for k = 1:nobj
        pil        = pixelIdxList{k}; %indice for each binary object
        [row,col]  = ind2sub(imsz,pil);
        areas(k)   = numel(pil);      
        centroids(k,:) = [sum(col)/length(col),sum(row)/length(col)]; %x,y
    end
end

%% MATLAB built-in function
function [pixelIdxList,numObjects] = bwconncomp_2d(BW,mode)
    %BWCONNCOMP_2D Label connected components in 2-D binary image.
    %   BWCONNCOMP_2D(BW,mode) is called by bwconncomp to get the linear indices of
    %   pixels in each region and the total number of regions (objects) in each
    %   image.
    %
    %   No error checking.  Done by bwconncomp. BW must be 2-D.  mode can be 4 or 8.
    
    %   Copyright 2008-2020 The MathWorks, Inc.
    
    [startRow,endRow,startCol,labelForEachRun,numObjects] = labelBinaryRuns(BW,mode);
    
    runLengths = endRow - startRow + 1;
    
    subs = [labelForEachRun(:), ones(numel(labelForEachRun), 1)];
    objectSizes = accumarray(subs, runLengths);
    
    pixelIdxList = images.internal.builtins.pixelIdxLists(size(BW),numObjects,objectSizes,startRow,...
                                 startCol,labelForEachRun,runLengths);
end

function [startRow,endRow,startCol,labelForEachRun,numComponents] = labelBinaryRuns(BW,mode)
    %labelBinaryRuns is used by bwlabel and bwconncomp_2d. 
    %   The inputs are a 2D binary image BW and the connectivity MODE. There is no
    %   error checking in this code.  BW must be a 2D binary image and MODE must be
    %   4 or 8.
    %
    %   The outputs are:
    %   startRow        - starting Row subscript of the run.
    %   endRow          - last Row subscript of the run.
    %   startCol        - starting Col of the run.
    %   labelForEachRun - label associated with each run.
    %   numComponents   - number of Connected Components in BW.
    %
    %   startRow, endRow, startCol, and labels are vectors of the same size.
    
    % Copyright 2008-2020 The MathWorks, Inc.
    
    % Reference - See the "Connected Components" category in Steve Eddins' blog.
    % http://blogs.mathworks.com/steve/2007/03/20/connected-component-labeling-part-3/
    
    
    % The variable labelForEachRun is the initial labels for each run. However, some labels may be
    % equivalent to one another. The variables, i & j indicate which pairs of labels
    % are equivalent.  For example, i(k) and j(k) tell you that those labels (and in
    % turn those runs) point to different pieces of the same object.
    
    [startRow,endRow,startCol,labelForEachRun,i,j] = images.internal.builtins.bwlabel1(BW,mode);
    if (isempty(labelForEachRun))
        numInitialLabels = 0;
    else
        numInitialLabels = max(labelForEachRun);
    end
    
    % Create a sparse matrix representing the equivalence graph.
    tmp = (1:numInitialLabels)';
    A = sparse([i;j;tmp], [j;i;tmp], 1, numInitialLabels, numInitialLabels);
    
    % Determine the connected components of the equivalence graph
    % and compute a new label vector.
    
    % Find the strongly connected components of the adjacency graph
    % of A.  dmperm finds row and column permutations that transform
    % A into upper block triangular form.  Each block corresponds to
    % a connected component; the original source rows in each block
    % correspond to the members of the corresponding connected
    % component.  The first two output% arguments (row and column
    % permutations, respectively) are the same in this case because A
    % is symmetric.  The vector r contains the locations of the
    % blocks; the k-th block as indices r(k):r(k+1)-1.
    [tmp,p,r] = dmperm(A);
    
    % Compute vector containing the number of elements in each
    % component.
    sizes = diff(r);
    
    % Number of connected components after equivalence class resolution.
    numComponents = length(sizes);  
    
    blocks = zeros(1,numInitialLabels);
    blocks(r(1:numComponents)) = 1;
    blocks = cumsum(blocks);
    blocks(p) = blocks;
    labelForEachRun = blocks(labelForEachRun);
end
