# Supplementary material for: RASP: Optimal Single Puncta Detection in Complex Cellular Backgrounds
Source: J Phys Chem B. 2024 Apr 9;128(15):3585–97. doi: 10.1021/acs.jpcb.4c00174 (PMC11033865; doi:10.1021/acs.jpcb.4c00174)
Supplement: Supplementary file 2 — jp4c00174_si_002.zip [file jp4c00174_si_002.zip › main_RASP/lib_RASP/+load/loadJSON.m]

function s = loadJSON(filename)
    fname = filename; 
    fid = fopen(fname); 
    raw = fread(fid,inf); 
    str = char(raw'); 
    fclose(fid); 
    s = jsondecode(str);
end
