# Supplementary material for: RASP: Optimal Single Puncta Detection in Complex Cellular Backgrounds
Source: J Phys Chem B. 2024 Apr 9;128(15):3585–97. doi: 10.1021/acs.jpcb.4c00174 (PMC11033865; doi:10.1021/acs.jpcb.4c00174)
Supplement: Supplementary file 2 — jp4c00174_si_002.zip [file jp4c00174_si_002.zip › main_RASP/lib_RASP/+load/Tifread.m]

function tiff_stack = Tifread(filename)
    tiff_info  = imfinfo(filename);
    width      = tiff_info.Width;
    height     = tiff_info.Height;
    tiff_stack = uint16(zeros(height(1),width(1),length(tiff_info)));

    for i = 1:length(tiff_info)
        tiff_stack(:,:,i)      = imread(filename, i);
    end
end
