# Supplementary material for: RASP: Optimal Single Puncta Detection in Complex Cellular Backgrounds
Source: J Phys Chem B. 2024 Apr 9;128(15):3585–97. doi: 10.1021/acs.jpcb.4c00174 (PMC11033865; doi:10.1021/acs.jpcb.4c00174)
Supplement: Supplementary file 2 — jp4c00174_si_002.zip [file jp4c00174_si_002.zip › main_RASP/lib_RASP/+load/Tifwrite.m]

function [] = Tifwrite(volume,filename,bit)
    if nargin < 3
        bit = 16;
    end

    t = Tiff(filename,'w'); % set up tif for writing
    tagstruct.ImageLength = size(volume,1); % image height
    tagstruct.ImageWidth  = size(volume,2); % image width
    tagstruct.SampleFormat = 1; % uint
    tagstruct.SamplesPerPixel = 1;
    tagstruct.Photometric = Tiff.Photometric.MinIsBlack;
    tagstruct.BitsPerSample = bit; %change here for saving bit width
    tagstruct.PlanarConfiguration = Tiff.PlanarConfiguration.Chunky;
    tagstruct.Software = 'MATLAB';
    setTag(t,tagstruct)

    for ii = 1:size(volume,3)
        setTag(t,tagstruct);
        write(t,volume(:,:,ii));
        writeDirectory(t);
    end
    close(t)
end
