# Supplementary material for: RASP: Optimal Single Puncta Detection in Complex Cellular Backgrounds
Source: J Phys Chem B. 2024 Apr 9;128(15):3585–97. doi: 10.1021/acs.jpcb.4c00174 (PMC11033865; doi:10.1021/acs.jpcb.4c00174)
Supplement: Supplementary file 3 — jp4c00174_si_003.zip [file jp4c00174_si_003.zip]

Archive with 121 entries (103 files):
- pyRASP_zip/
- pyRASP_zip/README.md
- pyRASP_zip/pyRASP_Example_SingleImageAnalysis.ipynb
- pyRASP_zip/.readthedocs.yaml
- pyRASP_zip/pyRASP_Example_RadialityCalibration.ipynb
- pyRASP_zip/CODE_OF_CONDUCT.md
- pyRASP_zip/CONTRIBUTING.md
- pyRASP_zip/pyRASP_Example_ImageFolderAnalysis.ipynb
- pyRASP_zip/requirements.txt
- pyRASP_zip/pyRASP_Example_AreaCalibration.ipynb
- pyRASP_zip/pyRASP_Example_ImageFolder_RoundSample_Analysis.ipynb
- pyRASP_zip/area_threshold/
- pyRASP_zip/area_threshold/subbeads.tif
- pyRASP_zip/negative_control/
- pyRASP_zip/negative_control/bg3.tif
- pyRASP_zip/src/
- pyRASP_zip/src/AnalysisFunctions.py
- pyRASP_zip/src/IOFunctions.py
- pyRASP_zip/src/RASPRoutines.py
- pyRASP_zip/src/PlottingFunctions.py
- pyRASP_zip/src/__pycache__/
- pyRASP_zip/src/__pycache__/IOFunctions.cpython-310.pyc
- pyRASP_zip/src/__pycache__/RASPRoutines.cpython-310.pyc
- pyRASP_zip/src/__pycache__/PlottingFunctions.cpython-310.pyc
- pyRASP_zip/src/__pycache__/AnalysisFunctions.cpython-310.pyc
- pyRASP_zip/LICENSE
- pyRASP_zip/default_analysis_parameters/
- pyRASP_zip/default_analysis_parameters/camera_params.json
- pyRASP_zip/default_analysis_parameters/infocus.json
- pyRASP_zip/default_analysis_parameters/default_cell_params.json
- pyRASP_zip/default_analysis_parameters/offset_map.tif
- pyRASP_zip/default_analysis_parameters/gain_map.tif
- pyRASP_zip/default_analysis_parameters/areathres.json
- pyRASP_zip/default_analysis_parameters/rad_neg.json
- pyRASP_zip/docs/
- pyRASP_zip/docs/getting-started.rst
- pyRASP_zip/docs/_templates/
- pyRASP_zip/docs/_static/
- pyRASP_zip/docs/AnalysisFunctions.rst
- pyRASP_zip/docs/IOFunctions.rst
- pyRASP_zip/docs/Makefile
- pyRASP_zip/docs/PlottingFunctions.rst
- pyRASP_zip/docs/RASPRoutines.rst
- pyRASP_zip/docs/_build/
- pyRASP_zip/docs/_build/doctrees/
- pyRASP_zip/docs/_build/doctrees/AnalysisFunctions.doctree
- pyRASP_zip/docs/_build/doctrees/IOFunctions.doctree
- pyRASP_zip/docs/_build/doctrees/PlottingFunctions.doctree
- pyRASP_zip/docs/_build/doctrees/RASPRoutines.doctree
- pyRASP_zip/docs/_build/doctrees/environment.pickle
- pyRASP_zip/docs/_build/doctrees/getting-started.doctree
- pyRASP_zip/docs/_build/doctrees/index.doctree
- pyRASP_zip/docs/_build/doctrees/modules.doctree
- pyRASP_zip/docs/_build/html/
- pyRASP_zip/docs/_build/html/.buildinfo
- pyRASP_zip/docs/_build/html/AnalysisFunctions.html
- pyRASP_zip/docs/_build/html/IOFunctions.html
- pyRASP_zip/docs/_build/html/PlottingFunctions.html
- pyRASP_zip/docs/_build/html/RASPRoutines.html
- pyRASP_zip/docs/_build/html/_sources/
- pyRASP_zip/docs/_build/html/_sources/AnalysisFunctions.rst.txt
- pyRASP_zip/docs/_build/html/_sources/IOFunctions.rst.txt
- pyRASP_zip/docs/_build/html/_sources/PlottingFunctions.rst.txt
- pyRASP_zip/docs/_build/html/_sources/RASPRoutines.rst.txt
- pyRASP_zip/docs/_build/html/_sources/getting-started.rst.txt
- pyRASP_zip/docs/_build/html/_sources/index.rst.txt
- pyRASP_zip/docs/_build/html/_sources/modules.rst.txt
- pyRASP_zip/docs/_build/html/_static/
- pyRASP_zip/docs/_build/html/_static/_sphinx_javascript_frameworks_compat.js
- pyRASP_zip/docs/_build/html/_static/basic.css
- pyRASP_zip/docs/_build/html/_static/css/
- pyRASP_zip/docs/_build/html/_static/css/badge_only.css
- pyRASP_zip/docs/_build/html/_static/css/fonts/
- pyRASP_zip/docs/_build/html/_static/css/fonts/Roboto-Slab-Bold.woff
- pyRASP_zip/docs/_build/html/_static/css/fonts/Roboto-Slab-Bold.woff2
- pyRASP_zip/docs/_build/html/_static/css/fonts/Roboto-Slab-Regular.woff
- pyRASP_zip/docs/_build/html/_static/css/fonts/Roboto-Slab-Regular.woff2
- pyRASP_zip/docs/_build/html/_static/css/fonts/fontawesome-webfont.eot
- pyRASP_zip/docs/_build/html/_static/css/fonts/fontawesome-webfont.svg
- pyRASP_zip/docs/_build/html/_static/css/fonts/fontawesome-webfont.ttf
- pyRASP_zip/docs/_build/html/_static/css/fonts/fontawesome-webfont.woff
- pyRASP_zip/docs/_build/html/_static/css/fonts/fontawesome-webfont.woff2
- pyRASP_zip/docs/_build/html/_static/css/fonts/lato-bold-italic.woff
- pyRASP_zip/docs/_build/html/_static/css/fonts/lato-bold-italic.woff2
- pyRASP_zip/docs/_build/html/_static/css/fonts/lato-bold.woff
- pyRASP_zip/docs/_build/html/_static/css/fonts/lato-bold.woff2
- pyRASP_zip/docs/_build/html/_static/css/fonts/lato-normal-italic.woff
- pyRASP_zip/docs/_build/html/_static/css/fonts/lato-normal-italic.woff2
- pyRASP_zip/docs/_build/html/_static/css/fonts/lato-normal.woff
- pyRASP_zip/docs/_build/html/_static/css/fonts/lato-normal.woff2
- pyRASP_zip/docs/_build/html/_static/css/theme.css
- pyRASP_zip/docs/_build/html/_static/doctools.js
- pyRASP_zip/docs/_build/html/_static/documentation_options.js
- pyRASP_zip/docs/_build/html/_static/file.png
- pyRASP_zip/docs/_build/html/_static/jquery.js
- pyRASP_zip/docs/_build/html/_static/js/
- pyRASP_zip/docs/_build/html/_static/js/badge_only.js
- pyRASP_zip/docs/_build/html/_static/js/html5shiv-printshiv.min.js
- pyRASP_zip/docs/_build/html/_static/js/html5shiv.min.js
- pyRASP_zip/docs/_build/html/_static/js/theme.js
- pyRASP_zip/docs/_build/html/_static/language_data.js
- pyRASP_zip/docs/_build/html/_static/minus.png
- pyRASP_zip/docs/_build/html/_static/plus.png
- pyRASP_zip/docs/_build/html/_static/pygments.css
- pyRASP_zip/docs/_build/html/_static/searchtools.js
- pyRASP_zip/docs/_build/html/_static/sphinx_highlight.js
- pyRASP_zip/docs/_build/html/genindex.html
- pyRASP_zip/docs/_build/html/getting-started.html
- pyRASP_zip/docs/_build/html/index.html
- pyRASP_zip/docs/_build/html/modules.html
- pyRASP_zip/docs/_build/html/objects.inv
- pyRASP_zip/docs/_build/html/py-modindex.html
- pyRASP_zip/docs/_build/html/search.html
- pyRASP_zip/docs/_build/html/searchindex.js
- pyRASP_zip/docs/conf.py
- pyRASP_zip/docs/index.rst
- pyRASP_zip/docs/make.bat
- pyRASP_zip/docs/modules.rst
- pyRASP_zip/example_images/
- pyRASP_zip/example_images/Example_ProteinImage_C1.tif
- pyRASP_zip/example_images/Example_CellImage_C0.tif
