# Supplementary material for: RASP: Optimal Single Puncta Detection in Complex Cellular Backgrounds
Source: J Phys Chem B. 2024 Apr 9;128(15):3585–97. doi: 10.1021/acs.jpcb.4c00174 (PMC11033865; doi:10.1021/acs.jpcb.4c00174)
Supplement: Supplementary file 3 — jp4c00174_si_003.zip [file jp4c00174_si_003.zip › pyRASP_zip/README.md]

[![DOI](https://zenodo.org/badge/DOI/10.5281/zenodo.10723155.svg)](https://doi.org/10.5281/zenodo.10723155)


## Installation Instructions

The package "pyRASP" (written in support of [this paper](https://doi.org/10.1021/acs.jpcb.4c00174)) is a set of python classes that can be run from scripts, interactive notebooks and so on to analyse microscopy data. An example notebook is provided, showing user analyses. The code has been tested in Python 3.10.12.

A list of package requirements are noted in the "requirements.txt" file. These can be installed with the command:

`pip install -r requirements.txt`

Documentation can be found at [read the docs](https://pyrasp.readthedocs.io/).

## Contributing

Patches and contributions are very welcome! Please see CONTRIBUTING.md and the CODE_OF_CONDUCT.md for more details.
