# Supplementary material for: RASP: Optimal Single Puncta Detection in Complex Cellular Backgrounds
Source: J Phys Chem B. 2024 Apr 9;128(15):3585–97. doi: 10.1021/acs.jpcb.4c00174 (PMC11033865; doi:10.1021/acs.jpcb.4c00174)
Supplement: Supplementary file 3 — jp4c00174_si_003.zip [file jp4c00174_si_003.zip › pyRASP_zip/pyRASP_Example_SingleImageAnalysis.ipynb]

# %% [code]
import os
from src import RASPRoutines
RASP = RASPRoutines.RASP_Routines()

# %% [code]
'''the code below plots example spot-finding given the negative control parameters saved in the default parameters folder. 
Each of the parameters 
(all of which, apart from "protein_file", have defaults---so if you're fine with the defaults you can just run it as
"RASP.analyse_images(radiality_folder)") have meanings as detailed:

- protein_file (string). protein image location
- thres (float). fraction of bright pixels accepted
- large_thres (float). large object intensity threshold
- gisgma (float). gaussian blurring parameter (default 1.4)
- rwave (float). Ricker wavelent sigma (default 2.)
- image_size (int). Amount of image to plot---by default plots 200x200 chunk of an image to give you an idea, can scale up
- save_figure (boolean). save the figure as an svg, default no
- cell_analysis (boolean). Parameter where script also analyses cell
    images and computes colocalisation likelihood ratios.
- cell_file (string). cell image location

'''

protein_file = os.path.abspath(r'example_images/Example_ProteinImage_C1.tif') # example file, replace as you wish. Always input as the absolute path of a raw string
cell_file = os.path.abspath(r'example_images/Example_CellImage_C0.tif') # example file, replace as you wish. Always input as the absolute path of a raw string
RASP.single_image_analysis(protein_file, thres=0.05, 
                       large_thres=450., gsigma=1.4, rwave=2., image_size=200, save_figure=False,
                              cell_analysis=True, cell_file=cell_file)
