# Supplementary material for: RASP: Optimal Single Puncta Detection in Complex Cellular Backgrounds
Source: J Phys Chem B. 2024 Apr 9;128(15):3585–97. doi: 10.1021/acs.jpcb.4c00174 (PMC11033865; doi:10.1021/acs.jpcb.4c00174)
Supplement: Supplementary file 3 — jp4c00174_si_003.zip [file jp4c00174_si_003.zip › pyRASP_zip/pyRASP_Example_RadialityCalibration.ipynb]

# %% [code]
import os
from src import RASPRoutines
RASP = RASPRoutines.RASP_Routines()

# %% [code]
'''the code below calibrates the radiality thresholds and saves that result in the default parameters folder. 

Each of the parameters 
(all of which, apart from "radiality_folder", have defaults---so if you're fine with the defaults you can just run it as
"RASP.analyse_images(radiality_folder)") have meanings as detailed:

imtype: a string that tells the script what to expect at the end of a file, usually .tiff or .tif

gsigma: gaussian blur sigma for spot analysis

rwave: ricker wavelet sigma

accepted_ratio (float). Percentage accepted of false positives

'''

radiality_folder = os.path.abspath(r'negative_control') # example folder, replace as you wish. Always input as the absolute path of a raw string
RASP.calibrate_radiality(radiality_folder, imtype='.tif', gsigma=1.4, rwave=2., accepted_ratio=1)
