# Supplementary material for: RASP: Optimal Single Puncta Detection in Complex Cellular Backgrounds
Source: J Phys Chem B. 2024 Apr 9;128(15):3585–97. doi: 10.1021/acs.jpcb.4c00174 (PMC11033865; doi:10.1021/acs.jpcb.4c00174)
Supplement: Supplementary file 3 — jp4c00174_si_003.zip [file jp4c00174_si_003.zip › pyRASP_zip/CONTRIBUTING.md]

We welcome patches from everyone. Please submit them as pull requests on github.
Here are few guidelines to take into account.

* If you are submitting a patch that fixes a specific bug, please link the github issue if there is one. If there is no reported bug, please give enough information to reproduce it.

* If you are thinking about a new feature, it is a good idea to open an issue about it first (before coding) to discuss it, see whether it is a good idea, and what is the best way to implement it.

* If you are submitting a code change that you think provides an improvement, we would expect to see a test case that would demonstrate that your patch improves the situation (i.e. performance/accuracy etc).
