# Supplementary material for: RASP: Optimal Single Puncta Detection in Complex Cellular Backgrounds
Source: J Phys Chem B. 2024 Apr 9;128(15):3585–97. doi: 10.1021/acs.jpcb.4c00174 (PMC11033865; doi:10.1021/acs.jpcb.4c00174)
Supplement: Supplementary file 3 — jp4c00174_si_003.zip [file jp4c00174_si_003.zip › pyRASP_zip/pyRASP_Example_ImageFolderAnalysis.ipynb]

# %% [code]
import os
from src import RASPRoutines
RASP = RASPRoutines.RASP_Routines()

# %% [code]
''' the command below will run RASP on a folder of images. Each of the parameters 
(all of which, apart from "folder", have defaults---so if you're fine with the defaults you can just run it as
"RASP.analyse_images(folder)") have meanings as detailed:

imtype: a string that tells the script what to expect at the end of a file, usually .tiff or .tif

thres: a % threshold for what we expect for spots, usually set at 0.05 for 5%

large_thres: intensity threshold for large objects, set here as 450.

gsigma: gaussian blur sigma for spot analysis

rwave: ricker wavelet sigma

if_filter: default is True, this determines if you do filtering for out-of-focus images or not

im_start: if anything but 1 the code will ignore this many frames in an image file (useful when have images 
with multiple channels, for example)

cell_analysis: if True, this will also analyse cell images that have a string for cell-containing data and compute the
colocalisation likelihood ratios 

one_savefile: if True, this will save all analysis in one file called "spot_analysis.csv"

'''
folder = os.path.abspath(r'example_images') # example folder, replace as you wish. Always input as the absolute path of a raw string

RASP.analyse_images(folder, imtype='.tif', thres=0.05, 
                       large_thres=450., gsigma=1.4, rwave=2.,
                       oligomer_string='C1', cell_string='C0',
                       if_filter=True, im_start=1, cell_analysis=False, 
                       one_savefile=True)
