# Supplementary material for: RASP: Optimal Single Puncta Detection in Complex Cellular Backgrounds
Source: J Phys Chem B. 2024 Apr 9;128(15):3585–97. doi: 10.1021/acs.jpcb.4c00174 (PMC11033865; doi:10.1021/acs.jpcb.4c00174)
Supplement: Supplementary file 3 — jp4c00174_si_003.zip [file jp4c00174_si_003.zip › pyRASP_zip/requirements.txt]

# requirements for pip packages, pinned at their 
# specific versions tested, are given below.

alabaster==0.7.16
anyio==4.3.0
argon2-cffi==23.1.0
argon2-cffi-bindings==21.2.0
arrow==1.3.0
asttokens==2.4.1
async-lru==2.0.4
attrs==23.2.0
autodocsumm==0.2.12
Babel==2.14.0
beautifulsoup4==4.12.3
bleach==6.1.0
certifi==2024.2.2
cffi==1.16.0
charset-normalizer==3.3.2
comm==0.2.1
contourpy==1.2.0
cycler==0.12.1
debugpy==1.8.1
decorator==5.1.1
defusedxml==0.7.1
dill==0.3.8
docutils==0.20.1
exceptiongroup==1.2.0
executing==2.0.1
fastjsonschema==2.19.1
fonttools==4.50.0
fqdn==1.5.1
h11==0.14.0
httpcore==1.0.4
httpx==0.27.0
idna==3.6
imageio==2.34.0
imagesize==1.4.1
ipykernel==6.29.2
ipython==8.21.0
isoduration==20.11.0
jedi==0.19.1
Jinja2==3.1.3
json5==0.9.17
jsonpointer==2.4
jsonschema==4.21.1
jsonschema-specifications==2023.12.1
jupyter-events==0.9.0
jupyter-lsp==2.2.2
jupyter_client==8.6.0
jupyter_core==5.7.1
jupyter_server==2.12.5
jupyter_server_terminals==0.5.2
jupyterlab==4.1.2
jupyterlab_pygments==0.3.0
jupyterlab_server==2.25.3
kiwisolver==1.4.5
lazy_loader==0.3
MarkupSafe==2.1.5
matplotlib==3.8.3
matplotlib-inline==0.1.6
mistune==3.0.2
multiprocess==0.70.16
nbclient==0.9.0
nbconvert==7.16.1
nbformat==5.9.2
nest-asyncio==1.6.0
networkx==3.2.1
notebook==7.1.0
notebook_shim==0.2.4
numpy==1.26.4
overrides==7.7.0
packaging==23.2
pandas==2.2.1
pandocfilters==1.5.1
parso==0.8.3
pathos==0.3.2
pexpect==4.9.0
pillow==10.3.0
platformdirs==4.2.0
pox==0.3.4
ppft==1.7.6.8
prometheus_client==0.20.0
prompt-toolkit==3.0.43
psutil==5.9.8
ptyprocess==0.7.0
pure-eval==0.2.2
pycparser==2.21
Pygments==2.17.2
pyparsing==3.1.2
python-dateutil==2.8.2
python-json-logger==2.0.7
pytz==2024.1
PyYAML==6.0.1
pyzmq==25.1.2
referencing==0.33.0
requests==2.31.0
rfc3339-validator==0.1.4
rfc3986-validator==0.1.1
rpds-py==0.18.0
scikit-image==0.22.0
scipy==1.13.0
Send2Trash==1.8.2
six==1.16.0
sniffio==1.3.0
snowballstemmer==2.2.0
soupsieve==2.5
Sphinx==7.2.6
sphinx-rtd-theme==2.0.0
sphinxcontrib-applehelp==1.0.8
sphinxcontrib-devhelp==1.0.6
sphinxcontrib-htmlhelp==2.0.5
sphinxcontrib-jsmath==1.0.1
sphinxcontrib-qthelp==1.0.7
sphinxcontrib-serializinghtml==1.1.10
stack-data==0.6.3
terminado==0.18.0
tifffile==2024.2.12
tinycss2==1.2.1
tomli==2.0.1
tornado==6.4
traitlets==5.14.1
types-python-dateutil==2.8.19.20240106
typing_extensions==4.9.0
tzdata==2024.1
uri-template==1.3.0
urllib3==2.2.1
wcwidth==0.2.13
webcolors==1.13
webencodings==0.5.1
websocket-client==1.7.0
