# Supplementary material for: RASP: Optimal Single Puncta Detection in Complex Cellular Backgrounds
Source: J Phys Chem B. 2024 Apr 9;128(15):3585–97. doi: 10.1021/acs.jpcb.4c00174 (PMC11033865; doi:10.1021/acs.jpcb.4c00174)
Supplement: Supplementary file 3 — jp4c00174_si_003.zip [file jp4c00174_si_003.zip › pyRASP_zip/pyRASP_Example_AreaCalibration.ipynb]

# %% [code]
import os
from src import RASPRoutines
RASP = RASPRoutines.RASP_Routines()

# %% [code]
'''the code below calibrates the area threshold and saves that result in the default parameters folder. 
Parameter meanings are: 

area_folder: folder containing images to analyse
imtype: string at end of image filenames
gsigma: gaussian blur sigma for spot analysis
rwave: ricker wavelet sigma
large_thres (float). Threshold for large objects, set arbitrarily high here.

.'''

area_folder = os.path.abspath(r'area_threshold') # Always input as a raw string
RASP.calibrate_area(area_folder, imtype='.tif', gsigma=1.4, rwave=2., large_thres=10000.)
