# Supplementary material for: RASP: Optimal Single Puncta Detection in Complex Cellular Backgrounds
Source: J Phys Chem B. 2024 Apr 9;128(15):3585–97. doi: 10.1021/acs.jpcb.4c00174 (PMC11033865; doi:10.1021/acs.jpcb.4c00174)
Supplement: Supplementary file 3 — jp4c00174_si_003.zip [file jp4c00174_si_003.zip › pyRASP_zip/pyRASP_Example_ImageFolder_RoundSample_Analysis.ipynb]

# %% [code]
import os
from src import RASPRoutines
RASP = RASPRoutines.RASP_Routines()

# %% [code]
''' the command below will run RASP on a folder of round/sample type images. Each of the parameters 
(all of which, apart from "round_folder", have defaults---so if you're fine with the defaults you can 
just run it as "RASP.analyse_round_images(round_folder)") have meanings as detailed:

imtype: a string that tells the script what to expect at the end of a file, usually .tiff or .tif

thres: a % threshold for what we expect for spots, usually set at 0.05 for 5%

large_thres: intensity threshold for large objects, set here as 450.

gsigma: gaussian blur sigma for spot analysis

rwave: ricker wavelet sigma

oligomer_string: default 'C1' for channel we will analyse to see if oligomers are there

cell_string: default 'C0' for channel containing cell images

if_filter: default is True, this determines if you do filtering for out-of-focus images or not

im_start: if anything but 1 the code will ignore this many frames in an image file (useful when have images 
with multiple channels, for example)

cell_analysis: it True, this function will also analyse cell images and compute colocalisation likelihood ratios.

one_savefile: if True, this will save all analysis in one file called "spot_analysis.csv"

'''

round_folder = os.path.abspath(r'path_with_Round type format') # replace with folder as you wish. Always input as a raw string

### this will analyse both protein and cell images, if this is not desired set cell_analysis to False
RASP.analyse_round_images(round_folder, imtype='.tif', thres=0.05, 
                             large_thres=450., gsigma=1.4, rwave=2., 
                             oligomer_string='C1', cell_string='C0',
                             if_filter=True, im_start=1, cell_analysis=True, one_savefile=True)
