# Supplementary material for: RASP: Optimal Single Puncta Detection in Complex Cellular Backgrounds
Source: J Phys Chem B. 2024 Apr 9;128(15):3585–97. doi: 10.1021/acs.jpcb.4c00174 (PMC11033865; doi:10.1021/acs.jpcb.4c00174)
Supplement: Supplementary file 3 — jp4c00174_si_003.zip [file jp4c00174_si_003.zip › pyRASP_zip/src/PlottingFunctions.py]

#!/usr/bin/env python3
# -*- coding: utf-8 -*-
"""
Class related to making figure-quality plots.

Probably best to set your default sans-serif font to Helvetica before you make
figures: https://fowlerlab.org/2019/01/03/changing-the-sans-serif-font-to-helvetica/
 
The maximum published width for a one-column
figure is 3.33 inches (240 pt). The maximum width for a two-column
figure is 6.69 inches (17 cm). The maximum depth of figures should 
be 8 ¼ in. (21.1 cm).

panel labels are 8 point font, ticks are 7 point font,
annotations and legends are 6 point font.

"""
import matplotlib # requires 3.8.0
import matplotlib.pyplot as plt
import numpy as np

class Plotter():
    def __init__(self, poster=False):
        self.poster = poster
        self = self
        return
    
    def two_column_plot(self, nrows=1, ncolumns=1, heightratio=[1], widthratio=[1], height=0, big=False):
        """ two_column_plot function
        takes data and makes a two-column width figure
        
        Args:
            nrows (int): number of rows
            ncolumns (int): number of columns
            heightratio (list): list of heights of same length as nrows
            widthratio (list): list of widths of same length as ncolumns
            height (float): overridden height of figure
            big (boolean): if big is True, uses larger font sizes
        
        Returns:
            fig (figure): figure object
            ax (axes): axes object """
        
        # first, check everything matches
        try:
            if len(heightratio) != nrows:
                raise Exception('Number of height ratios incorrect')
            if len(widthratio) != ncolumns:
                raise Exception('Number of width ratios incorrect')
        except Exception as error:
            print('Caught this error: ' + repr(error))
            return
        
        if self.poster == True:
            fontsz = 12
            lw = 1
        else:
            fontsz = 7
            lw = 1

        if big == True:
            xsize = 5*ncolumns
        else:
            xsize = 6.69 # 3.33 inches for one-column figure
            
        if height == 0:
            if big == True:
                ysize = 5*nrows
            else:
                ysize = 3*nrows
        else:
            ysize = height
        
        plt.rcParams['figure.figsize'] = [xsize, ysize]
        plt.rcParams['font.size'] = fontsz
        plt.rcParams['svg.fonttype'] = 'none'
        matplotlib.rcParams['pdf.fonttype'] = 42
        matplotlib.rcParams['ps.fonttype'] = 42
        plt.rcParams['axes.linewidth'] = lw # set the value globally
        
        fig, axs = plt.subplots(nrows, ncolumns, height_ratios=heightratio, 
                                width_ratios=widthratio) # create number of panels

        # clean up axes, tick parameters
        if nrows*ncolumns == 1:
            axs.xaxis.set_tick_params(width=lw, length=lw*4)
            axs.yaxis.set_tick_params(width=lw, length=lw*4)
            axs.tick_params(axis='both', pad=1.2)
        elif nrows*ncolumns == 2:
            for i in np.arange(2):
                 axs[i].xaxis.set_tick_params(width=lw, length=lw*4)
                 axs[i].yaxis.set_tick_params(width=lw, length=lw*4)
                 axs[i].tick_params(axis='both', pad=1.2)
        elif nrows*ncolumns == len(widthratio):
            for i in np.arange(len(widthratio)):
                 axs[i].xaxis.set_tick_params(width=lw, length=lw*4)
                 axs[i].yaxis.set_tick_params(width=lw, length=lw*4)
                 axs[i].tick_params(axis='both', pad=1.2)            
        else:
            for i in np.arange(nrows):
                for j in np.arange(ncolumns):
                    axs[i,j].xaxis.set_tick_params(width=0.5, length=lw*4)
                    axs[i,j].yaxis.set_tick_params(width=0.5, length=lw*4)
                    axs[i,j].tick_params(axis='both', pad=1.2)
        return fig, axs

    def histogram_plot(self, axs, data, bins, xlim=None, ylim=None, 
        histcolor='gray', xaxislabel='x axis', alpha=1, histtype='bar', density=True): 
        """ histogram_plot function
        takes data and makes a histogram
        
        Args:
            data (np.1darray): data array
            bins (np.1darray): bin array
            xlim (boolean or list of two floats): default is None (which computes min/max of x), otherwise provide a min/max
            ylim (boolean or list of two floats): default is None (which computes min/max of y), otherwise provide a min/max
            histcolor (string): histogram colour (default is gray)
            xaxislabel (string): x axis label (default is 'x axis')
            alpha (float): histogram transparency (default 1)
            histtype (string): histogram type, default bar
            density (boolean): if to plot as pdf, default True
        
        Returns:
            axs (axis): axis object """
        if self.poster == True:
            fontsz = 15
        else:
            fontsz = 8

        if xlim is None:
            xlim = np.array([np.min(data), np.max(data)])

        axs.hist(data, bins=bins, density=density, color=histcolor, alpha=alpha, histtype=histtype);
        axs.grid(True,which="both",ls="--",c='gray', lw=0.25, alpha=0.25) 
        if density==True:
            axs.set_ylabel('probability density', fontsize=fontsz)
        else:
            axs.set_ylabel('frequency', fontsize=fontsz)    
        axs.set_xlim(xlim)
        if ylim is not None:
            axs.set_ylim(ylim)
        axs.set_xlabel(xaxislabel, fontsize=fontsz)
        return axs

    def image_plot(self, axs, data, vmin=None, vmax=None, cmap='gist_gray', cbar='on', cbarlabel='photons', label='', 
                   labelcolor='white', pixelsize=110, scalebarsize=5000, scalebarlabel=r'5$\,\mu$m', alpha=1, plotmask=False, mask=None):
        """ image_plot function
        takes image data and makes an image plot
        
        Args:
            data (np.2darray): image
            vmin (float): minimum pixel intensity displayed (default 0.1%)
            vmax (float): minimum pixel intensity displayed (default 99.9%)
            cmap (string): colour map used; default gray)
            cbarlabel (string): colour bar label; default 'photons'
            label (string): is any annotation
            labelcolor (string): annotation colour
            pixelsize (float): pixel size in nm for scalebar, default 110
            scalebarsize (float): scalebarsize in nm, default 5000
            scalebarlabel (string): scale bar label, default 5 um
        
        Returns:
            axs (axis): axis object """
        
        if self.poster == True:
            fontsz = 15
        else:
            fontsz = 8

        if vmin is None:
            vmin = np.percentile(data.ravel(), 0.1)
        if vmax is None:
            vmax = np.percentile(data.ravel(), 99.9)

        from mpl_toolkits.axes_grid1.anchored_artists import AnchoredSizeBar
        
        im = axs.imshow(data, vmin=vmin, vmax=vmax, cmap=cmap, alpha=alpha, origin='lower')
        if cbar == 'on':
        	cbar = plt.colorbar(im, fraction=0.045, pad=0.02, ax=axs, location='left')
        	cbar.set_label(cbarlabel, rotation=90, labelpad=1, fontsize=fontsz)
        	cbar.ax.tick_params(labelsize=fontsz-1, pad=0.1, width=0.5, length=2) 
        axs.set_xticks([])
        axs.set_yticks([])
        pixvals = scalebarsize/pixelsize
        scalebar = AnchoredSizeBar(axs.transData,
                                        pixvals, scalebarlabel, 'lower right', 
                                        pad=0.1,
                                        color=labelcolor,
                                        frameon=False,
                                        size_vertical=1)

        axs.add_artist(scalebar)
        axs.annotate(label, xy=(5, 5), xytext=(20, 60),
                        xycoords='data', color=labelcolor, fontsize=fontsz-1)
        
        if plotmask == True:
            axs.contour(mask, [0.5], linewidths=1.5, colors='blue')

        return axs
    
    def image_scatter_plot(self, axs, data, xdata, ydata, vmin=None, vmax=None, cmap='gist_gray', cbar='on', cbarlabel='photons', label='', 
                   labelcolor='white', pixelsize=110, scalebarsize=5000, scalebarlabel=r'5$\,\mu$m', alpha=1, scattercolor='red', s=20, lws=0.75):
        """ image_plot function
        takes image data and makes an image plot
        
        Args:
            data (np.2darray): image
            xdata (np.1darray): scatter points, x
            ydata (np.1darray): scatter points, y
            vmin (float): minimum pixel intensity displayed (default 0.1%)
            vmax (float): minimum pixel intensity displayed (default 99.9%)
            cmap (string): colour map used; default gray)
            cbarlabel (string): colour bar label; default 'photons'
            label (string): is any annotation
            labelcolor (string): annotation colour
            pixelsize (float): pixel size in nm for scalebar, default 110
            scalebarsize (float): scalebarsize in nm, default 5000
            scalebarlabel (string): scale bar label, default 5 um
        
        Returns:
            axs (axis): axis object """
        
        if self.poster == True:
            fontsz = 15
        else:
            fontsz = 8

        if vmin is None:
            vmin = np.percentile(data.ravel(), 0.1)
        if vmax is None:
            vmax = np.percentile(data.ravel(), 99.9)

        from mpl_toolkits.axes_grid1.anchored_artists import AnchoredSizeBar
        
        im = axs.imshow(data, vmin=vmin, vmax=vmax, cmap=cmap, alpha=alpha, origin='lower')
        if cbar == 'on':
        	cbar = plt.colorbar(im, fraction=0.045, pad=0.02, ax=axs, location='left')
        	cbar.set_label(cbarlabel, rotation=90, labelpad=1, fontsize=fontsz)
        	cbar.ax.tick_params(labelsize=fontsz-1, pad=0.1, width=0.5, length=2) 
        axs.set_xticks([])
        axs.set_yticks([])
        pixvals = scalebarsize/pixelsize
        scalebar = AnchoredSizeBar(axs.transData,
                                        pixvals, scalebarlabel, 'lower right', 
                                        pad=0.1,
                                        color=labelcolor,
                                        frameon=False,
                                        size_vertical=1)

        axs.add_artist(scalebar)
        axs.annotate(label, xy=(5, 5), xytext=(20, 60),
                        xycoords='data', color=labelcolor, fontsize=fontsz-1)
        axs.scatter(xdata, ydata, lw=lws, edgecolor=scattercolor, s=s, facecolors='None')
        return axs
