# Supplementary material for: RASP: Optimal Single Puncta Detection in Complex Cellular Backgrounds
Source: J Phys Chem B. 2024 Apr 9;128(15):3585–97. doi: 10.1021/acs.jpcb.4c00174 (PMC11033865; doi:10.1021/acs.jpcb.4c00174)
Supplement: Supplementary file 3 — jp4c00174_si_003.zip [file jp4c00174_si_003.zip › pyRASP_zip/docs/PlottingFunctions.rst]

PlottingFunctions module
========================

.. automodule:: PlottingFunctions
   :members:
   :undoc-members:
   :show-inheritance:
