# Supplementary material for: RASP: Optimal Single Puncta Detection in Complex Cellular Backgrounds
Source: J Phys Chem B. 2024 Apr 9;128(15):3585–97. doi: 10.1021/acs.jpcb.4c00174 (PMC11033865; doi:10.1021/acs.jpcb.4c00174)
Supplement: Supplementary file 3 — jp4c00174_si_003.zip [file jp4c00174_si_003.zip › pyRASP_zip/docs/_build/html/_sources/index.rst.txt]

.. pyRASP documentation master file, created by
   sphinx-quickstart on Wed Apr  3 09:25:57 2024.
   You can adapt this file completely to your liking, but it should at least
   contain the root `toctree` directive.

Welcome to pyRASP's documentation!
==================================

.. toctree::
   :maxdepth: 2
   :caption: Contents:
   
   getting-started
   commands
   modules


Indices and tables
==================

* :ref:`genindex`
* :ref:`modindex`
* :ref:`search`
