# Supplementary material for: RASP: Optimal Single Puncta Detection in Complex Cellular Backgrounds
Source: J Phys Chem B. 2024 Apr 9;128(15):3585–97. doi: 10.1021/acs.jpcb.4c00174 (PMC11033865; doi:10.1021/acs.jpcb.4c00174)
Supplement: Supplementary file 3 — jp4c00174_si_003.zip [file jp4c00174_si_003.zip › pyRASP_zip/docs/_build/html/_static/_sphinx_javascript_frameworks_compat.js]

/* Compatability shim for jQuery and underscores.js.
 *
 * Copyright Sphinx contributors
 * Released under the two clause BSD licence
 */

/**
 * small helper function to urldecode strings
 *
 * See https://developer.mozilla.org/en-US/docs/Web/JavaScript/Reference/Global_Objects/decodeURIComponent#Decoding_query_parameters_from_a_URL
 */
jQuery.urldecode = function(x) {
    if (!x) {
        return x
    }
    return decodeURIComponent(x.replace(/\+/g, ' '));
};

/**
 * small helper function to urlencode strings
 */
jQuery.urlencode = encodeURIComponent;

/**
 * This function returns the parsed url parameters of the
 * current request. Multiple values per key are supported,
 * it will always return arrays of strings for the value parts.
 */
jQuery.getQueryParameters = function(s) {
    if (typeof s === 'undefined')
        s = document.location.search;
    var parts = s.substr(s.indexOf('?') + 1).split('&');
    var result = {};
    for (var i = 0; i < parts.length; i++) {
        var tmp = parts[i].split('=', 2);
        var key = jQuery.urldecode(tmp[0]);
        var value = jQuery.urldecode(tmp[1]);
        if (key in result)
            result[key].push(value);
        else
            result[key] = [value];
    }
    return result;
};

/**
 * highlight a given string on a jquery object by wrapping it in
 * span elements with the given class name.
 */
jQuery.fn.highlightText = function(text, className) {
    function highlight(node, addItems) {
        if (node.nodeType === 3) {
            var val = node.nodeValue;
            var pos = val.toLowerCase().indexOf(text);
            if (pos >= 0 &&
                !jQuery(node.parentNode).hasClass(className) &&
                !jQuery(node.parentNode).hasClass("nohighlight")) {
                var span;
                var isInSVG = jQuery(node).closest("body, svg, foreignObject").is("svg");
                if (isInSVG) {
                    span = document.createElementNS("http://www.w3.org/2000/svg", "tspan");
                } else {
                    span = document.createElement("span");
                    span.className = className;
                }
                span.appendChild(document.createTextNode(val.substr(pos, text.length)));
                node.parentNode.insertBefore(span, node.parentNode.insertBefore(
                    document.createTextNode(val.substr(pos + text.length)),
                    node.nextSibling));
                node.nodeValue = val.substr(0, pos);
                if (isInSVG) {
                    var rect = document.createElementNS("http://www.w3.org/2000/svg", "rect");
                    var bbox = node.parentElement.getBBox();
                    rect.x.baseVal.value = bbox.x;
                    rect.y.baseVal.value = bbox.y;
                    rect.width.baseVal.value = bbox.width;
                    rect.height.baseVal.value = bbox.height;
                    rect.setAttribute('class', className);
                    addItems.push({
                        "parent": node.parentNode,
                        "target": rect});
                }
            }
        }
        else if (!jQuery(node).is("button, select, textarea")) {
            jQuery.each(node.childNodes, function() {
                highlight(this, addItems);
            });
        }
    }
    var addItems = [];
    var result = this.each(function() {
        highlight(this, addItems);
    });
    for (var i = 0; i < addItems.length; ++i) {
        jQuery(addItems[i].parent).before(addItems[i].target);
    }
    return result;
};

/*
 * backward compatibility for jQuery.browser
 * This will be supported until firefox bug is fixed.
 */
if (!jQuery.browser) {
    jQuery.uaMatch = function(ua) {
        ua = ua.toLowerCase();

        var match = /(chrome)[ \/]([\w.]+)/.exec(ua) ||
            /(webkit)[ \/]([\w.]+)/.exec(ua) ||
            /(opera)(?:.*version|)[ \/]([\w.]+)/.exec(ua) ||
            /(msie) ([\w.]+)/.exec(ua) ||
            ua.indexOf("compatible") < 0 && /(mozilla)(?:.*? rv:([\w.]+)|)/.exec(ua) ||
            [];

        return {
            browser: match[ 1 ] || "",
            version: match[ 2 ] || "0"
        };
    };
    jQuery.browser = {};
    jQuery.browser[jQuery.uaMatch(navigator.userAgent).browser] = true;
}
