# Supplementary material for: RASP: Optimal Single Puncta Detection in Complex Cellular Backgrounds
Source: J Phys Chem B. 2024 Apr 9;128(15):3585–97. doi: 10.1021/acs.jpcb.4c00174 (PMC11033865; doi:10.1021/acs.jpcb.4c00174)
Supplement: Supplementary file 3 — jp4c00174_si_003.zip [file jp4c00174_si_003.zip › pyRASP_zip/docs/_build/html/_static/documentation_options.js]

const DOCUMENTATION_OPTIONS = {
    VERSION: 'v0.5.0',
    LANGUAGE: 'en',
    COLLAPSE_INDEX: false,
    BUILDER: 'html',
    FILE_SUFFIX: '.html',
    LINK_SUFFIX: '.html',
    HAS_SOURCE: true,
    SOURCELINK_SUFFIX: '.txt',
    NAVIGATION_WITH_KEYS: false,
    SHOW_SEARCH_SUMMARY: true,
    ENABLE_SEARCH_SHORTCUTS: true,
};
