# Supplementary material for: RASP: Optimal Single Puncta Detection in Complex Cellular Backgrounds
Source: J Phys Chem B. 2024 Apr 9;128(15):3585–97. doi: 10.1021/acs.jpcb.4c00174 (PMC11033865; doi:10.1021/acs.jpcb.4c00174)
Supplement: Supplementary file 3 — jp4c00174_si_003.zip [file jp4c00174_si_003.zip › pyRASP_zip/docs/_build/html/_static/language_data.js]

/*
 * language_data.js
 * ~~~~~~~~~~~~~~~~
 *
 * This script contains the language-specific data used by searchtools.js,
 * namely the list of stopwords, stemmer, scorer and splitter.
 *
 * :copyright: Copyright 2007-2023 by the Sphinx team, see AUTHORS.
 * :license: BSD, see LICENSE for details.
 *
 */

var stopwords = ["a", "and", "are", "as", "at", "be", "but", "by", "for", "if", "in", "into", "is", "it", "near", "no", "not", "of", "on", "or", "such", "that", "the", "their", "then", "there", "these", "they", "this", "to", "was", "will", "with"];


/* Non-minified version is copied as a separate JS file, is available */

/**
 * Porter Stemmer
 */
var Stemmer = function() {

  var step2list = {
    ational: 'ate',
    tional: 'tion',
    enci: 'ence',
    anci: 'ance',
    izer: 'ize',
    bli: 'ble',
    alli: 'al',
    entli: 'ent',
    eli: 'e',
    ousli: 'ous',
    ization: 'ize',
    ation: 'ate',
    ator: 'ate',
    alism: 'al',
    iveness: 'ive',
    fulness: 'ful',
    ousness: 'ous',
    aliti: 'al',
    iviti: 'ive',
    biliti: 'ble',
    logi: 'log'
  };

  var step3list = {
    icate: 'ic',
    ative: '',
    alize: 'al',
    iciti: 'ic',
    ical: 'ic',
    ful: '',
    ness: ''
  };

  var c = "[^aeiou]";          // consonant
  var v = "[aeiouy]";          // vowel
  var C = c + "[^aeiouy]*";    // consonant sequence
  var V = v + "[aeiou]*";      // vowel sequence

  var mgr0 = "^(" + C + ")?" + V + C;                      // [C]VC... is m>0
  var meq1 = "^(" + C + ")?" + V + C + "(" + V + ")?$";    // [C]VC[V] is m=1
  var mgr1 = "^(" + C + ")?" + V + C + V + C;              // [C]VCVC... is m>1
  var s_v   = "^(" + C + ")?" + v;                         // vowel in stem

  this.stemWord = function (w) {
    var stem;
    var suffix;
    var firstch;
    var origword = w;

    if (w.length < 3)
      return w;

    var re;
    var re2;
    var re3;
    var re4;

    firstch = w.substr(0,1);
    if (firstch == "y")
      w = firstch.toUpperCase() + w.substr(1);

    // Step 1a
    re = /^(.+?)(ss|i)es$/;
    re2 = /^(.+?)([^s])s$/;

    if (re.test(w))
      w = w.replace(re,"$1$2");
    else if (re2.test(w))
      w = w.replace(re2,"$1$2");

    // Step 1b
    re = /^(.+?)eed$/;
    re2 = /^(.+?)(ed|ing)$/;
    if (re.test(w)) {
      var fp = re.exec(w);
      re = new RegExp(mgr0);
      if (re.test(fp[1])) {
        re = /.$/;
        w = w.replace(re,"");
      }
    }
    else if (re2.test(w)) {
      var fp = re2.exec(w);
      stem = fp[1];
      re2 = new RegExp(s_v);
      if (re2.test(stem)) {
        w = stem;
        re2 = /(at|bl|iz)$/;
        re3 = new RegExp("([^aeiouylsz])\\1$");
        re4 = new RegExp("^" + C + v + "[^aeiouwxy]$");
        if (re2.test(w))
          w = w + "e";
        else if (re3.test(w)) {
          re = /.$/;
          w = w.replace(re,"");
        }
        else if (re4.test(w))
          w = w + "e";
      }
    }

    // Step 1c
    re = /^(.+?)y$/;
    if (re.test(w)) {
      var fp = re.exec(w);
      stem = fp[1];
      re = new RegExp(s_v);
      if (re.test(stem))
        w = stem + "i";
    }

    // Step 2
    re = /^(.+?)(ational|tional|enci|anci|izer|bli|alli|entli|eli|ousli|ization|ation|ator|alism|iveness|fulness|ousness|aliti|iviti|biliti|logi)$/;
    if (re.test(w)) {
      var fp = re.exec(w);
      stem = fp[1];
      suffix = fp[2];
      re = new RegExp(mgr0);
      if (re.test(stem))
        w = stem + step2list[suffix];
    }

    // Step 3
    re = /^(.+?)(icate|ative|alize|iciti|ical|ful|ness)$/;
    if (re.test(w)) {
      var fp = re.exec(w);
      stem = fp[1];
      suffix = fp[2];
      re = new RegExp(mgr0);
      if (re.test(stem))
        w = stem + step3list[suffix];
    }

    // Step 4
    re = /^(.+?)(al|ance|ence|er|ic|able|ible|ant|ement|ment|ent|ou|ism|ate|iti|ous|ive|ize)$/;
    re2 = /^(.+?)(s|t)(ion)$/;
    if (re.test(w)) {
      var fp = re.exec(w);
      stem = fp[1];
      re = new RegExp(mgr1);
      if (re.test(stem))
        w = stem;
    }
    else if (re2.test(w)) {
      var fp = re2.exec(w);
      stem = fp[1] + fp[2];
      re2 = new RegExp(mgr1);
      if (re2.test(stem))
        w = stem;
    }

    // Step 5
    re = /^(.+?)e$/;
    if (re.test(w)) {
      var fp = re.exec(w);
      stem = fp[1];
      re = new RegExp(mgr1);
      re2 = new RegExp(meq1);
      re3 = new RegExp("^" + C + v + "[^aeiouwxy]$");
      if (re.test(stem) || (re2.test(stem) && !(re3.test(stem))))
        w = stem;
    }
    re = /ll$/;
    re2 = new RegExp(mgr1);
    if (re.test(w) && re2.test(w)) {
      re = /.$/;
      w = w.replace(re,"");
    }

    // and turn initial Y back to y
    if (firstch == "y")
      w = firstch.toLowerCase() + w.substr(1);
    return w;
  }
}
