# Supplementary material for: RASP: Optimal Single Puncta Detection in Complex Cellular Backgrounds
Source: J Phys Chem B. 2024 Apr 9;128(15):3585–97. doi: 10.1021/acs.jpcb.4c00174 (PMC11033865; doi:10.1021/acs.jpcb.4c00174)
Supplement: Supplementary file 3 — jp4c00174_si_003.zip [file jp4c00174_si_003.zip › pyRASP_zip/docs/_build/html/searchindex.js]

Search.setIndex({"docnames": ["AnalysisFunctions", "IOFunctions", "PlottingFunctions", "RASPRoutines", "getting-started", "index", "modules"], "filenames": ["AnalysisFunctions.rst", "IOFunctions.rst", "PlottingFunctions.rst", "RASPRoutines.rst", "getting-started.rst", "index.rst", "modules.rst"], "titles": ["AnalysisFunctions module", "IOFunctions module", "PlottingFunctions module", "RASPRoutines module", "Introduction", "Welcome to pyRASP\u2019s documentation!", "src"], "terms": {"thi": [0, 1, 3], "class": [0, 1, 2, 3, 4], "contain": [0, 1, 3, 4], "function": [0, 1, 2, 3], "pertain": [0, 1], "analysi": [0, 1, 3], "imag": [0, 1, 2, 3, 4], "base": [0, 1, 2, 3], "radial": [0, 3, 4], "relat": [0, 2], "rasp": [0, 1, 3, 4], "concept": [0, 4], "jsb92": [0, 1, 3], "2024": [0, 1, 3], "01": [0, 1, 2], "02": [0, 1, 3], "analysis_funct": [0, 6], "object": [0, 1, 2, 3], "gauss2dfit": [0, 6], "pixel_index_list": 0, "expanded_area": 0, "5": [0, 2], "get": [0, 3, 5], "hwhm": 0, "psf": 0, "from": [0, 1, 3, 4], "fit": 0, "gaussian": [0, 3], "spot": [0, 3, 4], "pixel": [0, 2, 3], "expand": 0, "border": 0, "n": 0, "default": [0, 1, 2, 3], "paramet": [0, 1, 2, 3], "arrai": [0, 1, 2, 3], "numpi": [0, 1, 3], "list": [0, 2, 3, 4], "area": [0, 3], "expend": 0, "rang": [0, 3], "mask": [0, 2, 3], "return": [0, 1, 2, 3], "hwhmarrai": 0, "half": 0, "width": [0, 2], "maxima": 0, "bincalcul": [0, 6], "data": [0, 1, 2, 3, 4], "read": [0, 1], "gener": 0, "bin": [0, 2], "accord": 0, "freedman": 0, "diaconi": 0, "rule": 0, "np": [0, 2, 3], "1darrai": [0, 2, 3], "calcul": 0, "histogram": [0, 2], "calculate_gradient_field": [0, 6], "kernel": [0, 3], "gradient": 0, "field": 0, "an": [0, 2, 3, 4], "comput": [0, 2, 3], "focu": [0, 3], "measur": 0, "ndarrai": [0, 1, 3], "The": [0, 1, 2, 3, 4], "input": 0, "low": 0, "pass": 0, "filter": [0, 3], "filtered_imag": 0, "after": 0, "gradient_x": 0, "x": [0, 2], "gradient_i": 0, "y": [0, 2], "focus_scor": 0, "score": 0, "concentration_factor": 0, "concentr": 0, "factor": 0, "calculate_mask_fil": [0, 6], "mask_indic": 0, "image_s": [0, 3], "amount": [0, 3], "fill": 0, "1d": 0, "indic": [0, 3], "tupl": 0, "dimens": 0, "height": [0, 2], "mask_fil": 0, "float": [0, 1, 2, 3], "proport": 0, "calculate_radi": [0, 6], "pil_smal": 0, "img": 0, "d": 0, "2": [0, 3], "neighborhood": 0, "integ": [0, 3], "ring": 0, "size": [0, 2], "calculate_region_properti": [0, 6], "binary_mask": 0, "properti": 0, "label": [0, 2], "region": 0, "binari": 0, "connect": 0, "compon": 0, "each": 0, "centroid": 0, "calculate_spot_colocalisation_likelihood_ratio": [0, 6], "spot_indic": 0, "tol": 0, "0": [0, 1, 2, 3], "n_iter": 0, "100": 0, "colocalis": [0, 3], "likelihood": [0, 3], "ratio": [0, 3], "well": [0, 3, 4], "report": 0, "error": 0, "bound": 0, "one": [0, 2, 3], "toler": 0, "converg": 0, "int": [0, 1, 2, 3], "number": [0, 2], "iter": 0, "start": [0, 3, 5], "colocalisation_likelihood_ratio": 0, "perc_std": 0, "standard": 0, "deviat": 0, "clr": 0, "bootstrap": 0, "meancsr": 0, "mean": 0, "randomis": 0, "expected_spot": 0, "we": 0, "expect": 0, "how": 0, "mani": 0, "took": 0, "compute_image_prop": [0, 6], "k1": [0, 3], "k2": [0, 3], "thre": [0, 3], "05": [0, 3], "large_thr": [0, 3], "450": [0, 3], "areathr": 0, "30": 0, "rdl": [0, 3], "50": 0, "z_plane": [0, 3], "calib": 0, "fals": [0, 2, 3], "basic": 0, "dl_mask": 0, "singl": 0, "blur": [0, 3], "ricker": [0, 3], "wavelet": 0, "percentag": [0, 3], "threshold": [0, 3], "If": [0, 3, 4], "multipl": [0, 3], "z": [0, 3], "plane": [0, 3], "give": [0, 3], "bool": [0, 3], "true": [0, 2, 3], "calibr": [0, 3, 4], "compute_spot_and_cell_prop": [0, 6], "image_cel": 0, "prot_thr": 0, "large_prot_thr": 0, "cell_threshold1": 0, "200": [0, 3], "cell_threshold2": 0, "cell_sigma1": 0, "cell_sigma2": 0, "40": 0, "compar": 0, "cell": [0, 3, 4], "anoth": 0, "channel": 0, "protein": 0, "stain": 0, "intens": [0, 2, 3], "1st": 0, "2nd": 0, "valu": [0, 3], "1": [0, 1, 2, 3], "radiu": 0, "compute_spot_prop": [0, 6], "create_filled_region": [0, 6], "indices_to_keep": 0, "boolean": [0, 2, 3], "matrix": [0, 1, 3], "specifi": [0, 1, 3], "set": [0, 1, 2, 4], "boolean_matrix": 0, "create_gaussian_kernel": [0, 6], "sigma": [0, 3], "creat": [0, 1, 3], "2d": 0, "direct": 0, "create_kernel": [0, 6], "background_sigma": 0, "wavelet_sigma": 0, "gaussian_kernel": 0, "background": [0, 3], "suppress": 0, "ricker_kernel": 0, "featur": 0, "enhanc": 0, "default_spotanalysis_routin": [0, 6], "daisi": 0, "chain": 0, "analys": [0, 3, 4], "posit": [0, 3], "per": [0, 3], "oligom": [0, 3], "estimated_intens": 0, "estim": 0, "sum": 0, "estimated_background": 0, "detect_large_featur": [0, 6], "threshold1": 0, "threshold2": 0, "sigma1": 0, "sigma2": 0, "60": 0, "detect": 0, "larg": [0, 3], "given": [0, 3], "origin": [0, 3], "determin": 0, "onli": [0, 3], "i": [0, 1, 2, 3, 4], "us": [0, 1, 2, 3], "aggreg": 0, "abov": 0, "cellular": 0, "ar": [0, 2, 4], "first": [0, 3], "second": [0, 3], "large_mask": 0, "dilate_pixel": [0, 6], "index": [0, 5], "edg": 0, "dilat": 0, "form": 0, "dilated_indic": 0, "estimate_intens": [0, 6], "locat": [0, 3], "gen_csrmat": [0, 6], "image_z_shap": 0, "empti": 0, "matric": 0, "csr": 0, "shape": 0, "new": 0, "norm_std": 0, "norm_csr": 0, "generate_mask_and_spot_indic": [0, 6], "make": [0, 2], "xy": 0, "coordin": 0, "infocus_indic": [0, 6], "threshold_differenti": 0, "identifi": 0, "differenti": 0, "differ": 0, "slice": 0, "in_focus_indic": 0, "last": 0, "intensity_pixel_indic": [0, 6], "centroid_loc": 0, "inner": 0, "outer": 0, "around": 0, "inner_indic": 0, "outer_indic": 0, "make_datarray_cel": [0, 6], "column": [0, 2], "none": [0, 2, 3], "datarrai": 0, "panda": [0, 3], "inform": 0, "string": [0, 2, 3], "zp": 0, "out": [0, 4], "version": 0, "put": 0, "need": 0, "to_sav": [0, 1, 3], "dataarrai": 0, "save": [0, 1, 3], "make_datarray_spot": [0, 6], "assum": [0, 1, 4], "rejectoutli": [0, 6], "reject": 0, "outlier": 0, "doe": 0, "iqr": 0, "method": 0, "e": [0, 4], "anyth": 0, "below": [0, 3], "lower": 0, "quartil": 0, "25": 0, "percent": 0, "upper": 0, "75": [0, 2], "newdata": 0, "ricker_wavelet": [0, 6], "small_feature_kernel": [0, 6], "img2": 0, "gx": 0, "gy": 0, "area_thr": 0, "find": 0, "small": 0, "diffract": 0, "limit": [0, 5], "dl": 0, "non": 0, "ndl": 0, "smooth": 0, "blob": 0, "convert": [0, 1], "real": [0, 4], "maximum": [0, 2], "can": [0, 3, 4], "min_radi": 0, "max_radi": 0, "all": 0, "befor": [0, 2], "idx": 0, "satisfi": 0, "decis": 0, "boundari": 0, "test_spot_mask_overlap": [0, 6], "test": [0, 4], "which": [0, 2], "overlap": 0, "n_spots_in_mask": 0, "io": 1, "file": [1, 3, 4], "code": [1, 4], "io_funct": [1, 6], "load_json": [1, 6], "filenam": [1, 3], "load": 1, "json": [1, 3], "str": [1, 3], "name": [1, 3], "dict": 1, "make_directori": [1, 6], "directory_path": 1, "directori": [1, 3], "doesn": [1, 3], "t": [1, 3], "exist": 1, "path": [1, 3], "read_tiff": [1, 6], "file_path": [1, 3], "tiff": [1, 3], "skimag": 1, "librari": 1, "read_tiff_tophoton": [1, 6], "qe": 1, "95": 1, "gain_map": 1, "offset_map": 1, "camera": 1, "output": [1, 3], "photon": [1, 2], "qr": 1, "gain": 1, "map": [1, 2], "unit": 1, "adu": 1, "photoelectron": 1, "offset": 1, "save_analysis_param": [1, 6], "analysis_p_directori": 1, "folder": [1, 3], "save_as_json": [1, 6], "file_nam": 1, "format": 1, "write_tiff": [1, 6], "volum": 1, "bit": 1, "uint16": 1, "write": [1, 3], "where": [1, 3], "depth": [1, 2], "16": 1, "note": [1, 4], "": [1, 2], "imsav": 1, "plugin": 1, "tifffil": 1, "photometr": 1, "minisblack": 1, "addit": 1, "metadata": 1, "softwar": 1, "python": [1, 4], "includ": [1, 3], "figur": [2, 3], "qualiti": 2, "plot": [2, 3], "probabl": 2, "best": 2, "your": [2, 4], "san": 2, "serif": 2, "font": 2, "helvetica": 2, "you": [2, 3, 4], "http": 2, "fowlerlab": 2, "org": 2, "2019": 2, "03": 2, "chang": 2, "publish": 2, "3": [2, 4], "33": 2, "inch": 2, "240": 2, "pt": 2, "two": 2, "6": 2, "69": 2, "17": 2, "cm": 2, "should": 2, "8": 2, "\u00bc": 2, "21": 2, "panel": 2, "point": 2, "tick": 2, "7": 2, "annot": 2, "legend": 2, "plotter": [2, 6], "poster": 2, "histogram_plot": [2, 6], "ax": 2, "xlim": 2, "ylim": 2, "histcolor": 2, "grai": 2, "xaxislabel": 2, "axi": 2, "alpha": 2, "histtyp": 2, "bar": 2, "densiti": 2, "take": 2, "min": 2, "max": 2, "otherwis": 2, "provid": [2, 4], "colour": 2, "transpar": 2, "type": [2, 3], "pdf": 2, "image_plot": [2, 6], "vmin": 2, "vmax": 2, "cmap": 2, "gist_grai": 2, "cbar": 2, "cbarlabel": 2, "labelcolor": 2, "white": 2, "pixels": 2, "110": 2, "scalebars": 2, "5000": 2, "scalebarlabel": 2, "mu": 2, "m": 2, "plotmask": 2, "2darrai": 2, "minimum": 2, "displai": 2, "99": 2, "9": 2, "ani": [2, 4], "nm": 2, "scalebar": 2, "scale": [2, 3], "um": 2, "image_scatter_plot": [2, 6], "xdata": 2, "ydata": 2, "scattercolor": 2, "red": 2, "20": [2, 4], "lw": 2, "scatter": 2, "two_column_plot": [2, 6], "nrow": 2, "ncolumn": 2, "heightratio": 2, "widthratio": 2, "big": 2, "row": 2, "same": 2, "length": 2, "overridden": 2, "larger": 2, "fig": 2, "collect": 3, "routin": 3, "08": 3, "rasp_routin": [3, 6], "defaultfold": 3, "defaultarea": 3, "defaultd": 3, "defaultrad": 3, "defaultflat": 3, "defaultdfocu": 3, "defaultintfocu": 3, "defaultcellparam": 3, "defaultcameraparam": 3, "analyse_imag": [3, 6], "imtyp": 3, "tif": 3, "gsigma": 3, "4": 3, "rwave": 3, "oligomer_str": 3, "c1": 3, "cell_str": 3, "c0": 3, "if_filt": 3, "im_start": 3, "cell_analysi": 3, "one_savefil": 3, "disp": 3, "next": 3, "_analysi": 3, "attach": 3, "also": 3, "_analysisparamet": 3, "particular": 3, "experi": 3, "being": 3, "fraction": 3, "bright": 3, "accept": 3, "gisgma": 3, "wavel": 3, "script": [3, 4], "amalgam": 3, "them": 3, "print": 3, "when": 3, "stack": 3, "analyse_round_imag": [3, 6], "ha": [3, 4], "either": 3, "round": 3, "titl": 3, "structur": 3, "lee": [3, 4], "lab": [3, 4], "cambridg": 3, "analyse_round_subfold": [3, 6], "convolut": 3, "vector": 3, "messag": 3, "sai": 3, "calibrate_area": [3, 6], "10000": 3, "bead": 3, "current": [3, 4], "flat": 3, "control": 3, "calibrate_radi": [3, 6], "accepted_ratio": 3, "radil": 3, "neg": 3, "count_spot": [3, 6], "databas": 3, "count": 3, "zplane": 3, "n_spot": 3, "file_search": [3, 6], "string1": 3, "string2": 3, "search": [3, 5], "within": 3, "result": 3, "those": 3, "file_list": 3, "A": [3, 4], "sort": 3, "match": 3, "criteria": 3, "get_infocus_plan": [3, 6], "save_analysis_result": [3, 6], "rsid": 3, "to_save_cel": 3, "cell_mask": 3, "data_to_sav": 3, "datafram": 3, "associ": 3, "whether": 3, "wa": 3, "perform": 3, "cell_data_to_sav": 3, "save_analysis_results_onesavefil": [3, 6], "analysis_directori": 3, "cell_fil": 3, "single_image_analysi": [3, 6], "protein_fil": 3, "save_figur": 3, "present": 3, "option": 3, "100x100": 3, "chunk": 3, "idea": 3, "up": 3, "svg": 3, "packag": 4, "written": 4, "support": 4, "work": 4, "steven": 4, "f": 4, "run": 4, "interact": 4, "notebook": 4, "so": 4, "microscopi": 4, "exampl": 4, "show": 4, "user": 4, "been": 4, "10": 4, "12": 4, "requir": 4, "txt": 4, "These": 4, "instal": 4, "command": 4, "pip": 4, "r": 4, "implement": 4, "develop": 4, "ubuntu": 4, "04": 4, "machin": 4, "sever": 4, "window": 4, "someth": 4, "tissu": 4, "like": 4, "autofluoresc": 4, "do": 4, "pick": 4, "genuin": 4, "fluorec": 4, "have": 4, "remov": 4, "stuff": 4, "introduct": 5, "src": 5, "analysisfunct": [5, 6], "modul": [5, 6], "iofunct": [5, 6], "plottingfunct": [5, 6], "rasproutin": [5, 6], "page": 5}, "objects": {"": [[0, 0, 0, "-", "AnalysisFunctions"], [1, 0, 0, "-", "IOFunctions"], [2, 0, 0, "-", "PlottingFunctions"], [3, 0, 0, "-", "RASPRoutines"]], "AnalysisFunctions": [[0, 1, 1, "", "Analysis_Functions"]], "AnalysisFunctions.Analysis_Functions": [[0, 2, 1, "", "Gauss2DFitting"], [0, 2, 1, "", "bincalculator"], [0, 2, 1, "", "calculate_gradient_field"], [0, 2, 1, "", "calculate_mask_fill"], [0, 2, 1, "", "calculate_radiality"], [0, 2, 1, "", "calculate_region_properties"], [0, 2, 1, "", "calculate_spot_colocalisation_likelihood_ratio"], [0, 2, 1, "", "compute_image_props"], [0, 2, 1, "", "compute_spot_and_cell_props"], [0, 2, 1, "", "compute_spot_props"], [0, 2, 1, "", "create_filled_region"], [0, 2, 1, "", "create_gaussian_kernel"], [0, 2, 1, "", "create_kernel"], [0, 2, 1, "", "default_spotanalysis_routine"], [0, 2, 1, "", "detect_large_features"], [0, 2, 1, "", "dilate_pixel"], [0, 2, 1, "", "estimate_intensity"], [0, 2, 1, "", "gen_CSRmats"], [0, 2, 1, "", "generate_mask_and_spot_indices"], [0, 2, 1, "", "infocus_indices"], [0, 2, 1, "", "intensity_pixel_indices"], [0, 2, 1, "", "make_datarray_cell"], [0, 2, 1, "", "make_datarray_spot"], [0, 2, 1, "", "rejectoutliers"], [0, 2, 1, "", "ricker_wavelet"], [0, 2, 1, "", "small_feature_kernel"], [0, 2, 1, "", "test_spot_mask_overlap"]], "IOFunctions": [[1, 1, 1, "", "IO_Functions"]], "IOFunctions.IO_Functions": [[1, 2, 1, "", "load_json"], [1, 2, 1, "", "make_directory"], [1, 2, 1, "", "read_tiff"], [1, 2, 1, "", "read_tiff_tophotons"], [1, 2, 1, "", "save_analysis_params"], [1, 2, 1, "", "save_as_json"], [1, 2, 1, "", "write_tiff"]], "PlottingFunctions": [[2, 1, 1, "", "Plotter"]], "PlottingFunctions.Plotter": [[2, 2, 1, "", "histogram_plot"], [2, 2, 1, "", "image_plot"], [2, 2, 1, "", "image_scatter_plot"], [2, 2, 1, "", "two_column_plot"]], "RASPRoutines": [[3, 1, 1, "", "RASP_Routines"]], "RASPRoutines.RASP_Routines": [[3, 2, 1, "", "analyse_images"], [3, 2, 1, "", "analyse_round_images"], [3, 2, 1, "", "analyse_round_subfolder"], [3, 2, 1, "", "calibrate_area"], [3, 2, 1, "", "calibrate_radiality"], [3, 2, 1, "", "count_spots"], [3, 2, 1, "", "file_search"], [3, 2, 1, "", "get_infocus_planes"], [3, 2, 1, "", "save_analysis_results"], [3, 2, 1, "", "save_analysis_results_onesavefile"], [3, 2, 1, "", "single_image_analysis"]]}, "objtypes": {"0": "py:module", "1": "py:class", "2": "py:method"}, "objnames": {"0": ["py", "module", "Python module"], "1": ["py", "class", "Python class"], "2": ["py", "method", "Python method"]}, "titleterms": {"analysisfunct": 0, "modul": [0, 1, 2, 3], "iofunct": 1, "plottingfunct": 2, "rasproutin": 3, "introduct": 4, "limit": 4, "get": 4, "start": 4, "pyrasp": [4, 5], "welcom": 5, "": 5, "document": 5, "content": 5, "indic": 5, "tabl": 5, "src": 6}, "envversion": {"sphinx.domains.c": 3, "sphinx.domains.changeset": 1, "sphinx.domains.citation": 1, "sphinx.domains.cpp": 9, "sphinx.domains.index": 1, "sphinx.domains.javascript": 3, "sphinx.domains.math": 2, "sphinx.domains.python": 4, "sphinx.domains.rst": 2, "sphinx.domains.std": 2, "sphinx": 60}, "alltitles": {"AnalysisFunctions module": [[0, "module-AnalysisFunctions"]], "IOFunctions module": [[1, "module-IOFunctions"]], "PlottingFunctions module": [[2, "module-PlottingFunctions"]], "RASPRoutines module": [[3, "module-RASPRoutines"]], "Introduction": [[4, "introduction"]], "Limitations": [[4, "limitations"]], "Getting Started with pyRASP": [[4, "getting-started-with-pyrasp"]], "Welcome to pyRASP\u2019s documentation!": [[5, "welcome-to-pyrasp-s-documentation"]], "Contents:": [[5, null]], "Indices and tables": [[5, "indices-and-tables"]], "src": [[6, "src"]]}, "indexentries": {"analysisfunctions": [[0, "module-AnalysisFunctions"]], "analysis_functions (class in analysisfunctions)": [[0, "AnalysisFunctions.Analysis_Functions"]], "gauss2dfitting() (analysisfunctions.analysis_functions method)": [[0, "AnalysisFunctions.Analysis_Functions.Gauss2DFitting"]], "bincalculator() (analysisfunctions.analysis_functions method)": [[0, "AnalysisFunctions.Analysis_Functions.bincalculator"]], "calculate_gradient_field() (analysisfunctions.analysis_functions method)": [[0, "AnalysisFunctions.Analysis_Functions.calculate_gradient_field"]], "calculate_mask_fill() (analysisfunctions.analysis_functions method)": [[0, "AnalysisFunctions.Analysis_Functions.calculate_mask_fill"]], "calculate_radiality() (analysisfunctions.analysis_functions method)": [[0, "AnalysisFunctions.Analysis_Functions.calculate_radiality"]], "calculate_region_properties() (analysisfunctions.analysis_functions method)": [[0, "AnalysisFunctions.Analysis_Functions.calculate_region_properties"]], "calculate_spot_colocalisation_likelihood_ratio() (analysisfunctions.analysis_functions method)": [[0, "AnalysisFunctions.Analysis_Functions.calculate_spot_colocalisation_likelihood_ratio"]], "compute_image_props() (analysisfunctions.analysis_functions method)": [[0, "AnalysisFunctions.Analysis_Functions.compute_image_props"]], "compute_spot_and_cell_props() (analysisfunctions.analysis_functions method)": [[0, "AnalysisFunctions.Analysis_Functions.compute_spot_and_cell_props"]], "compute_spot_props() (analysisfunctions.analysis_functions method)": [[0, "AnalysisFunctions.Analysis_Functions.compute_spot_props"]], "create_filled_region() (analysisfunctions.analysis_functions method)": [[0, "AnalysisFunctions.Analysis_Functions.create_filled_region"]], "create_gaussian_kernel() (analysisfunctions.analysis_functions method)": [[0, "AnalysisFunctions.Analysis_Functions.create_gaussian_kernel"]], "create_kernel() (analysisfunctions.analysis_functions method)": [[0, "AnalysisFunctions.Analysis_Functions.create_kernel"]], "default_spotanalysis_routine() (analysisfunctions.analysis_functions method)": [[0, "AnalysisFunctions.Analysis_Functions.default_spotanalysis_routine"]], "detect_large_features() (analysisfunctions.analysis_functions method)": [[0, "AnalysisFunctions.Analysis_Functions.detect_large_features"]], "dilate_pixel() (analysisfunctions.analysis_functions method)": [[0, "AnalysisFunctions.Analysis_Functions.dilate_pixel"]], "estimate_intensity() (analysisfunctions.analysis_functions method)": [[0, "AnalysisFunctions.Analysis_Functions.estimate_intensity"]], "gen_csrmats() (analysisfunctions.analysis_functions method)": [[0, "AnalysisFunctions.Analysis_Functions.gen_CSRmats"]], "generate_mask_and_spot_indices() (analysisfunctions.analysis_functions method)": [[0, "AnalysisFunctions.Analysis_Functions.generate_mask_and_spot_indices"]], "infocus_indices() (analysisfunctions.analysis_functions method)": [[0, "AnalysisFunctions.Analysis_Functions.infocus_indices"]], "intensity_pixel_indices() (analysisfunctions.analysis_functions method)": [[0, "AnalysisFunctions.Analysis_Functions.intensity_pixel_indices"]], "make_datarray_cell() (analysisfunctions.analysis_functions method)": [[0, "AnalysisFunctions.Analysis_Functions.make_datarray_cell"]], "make_datarray_spot() (analysisfunctions.analysis_functions method)": [[0, "AnalysisFunctions.Analysis_Functions.make_datarray_spot"]], "module": [[0, "module-AnalysisFunctions"], [1, "module-IOFunctions"], [2, "module-PlottingFunctions"], [3, "module-RASPRoutines"]], "rejectoutliers() (analysisfunctions.analysis_functions method)": [[0, "AnalysisFunctions.Analysis_Functions.rejectoutliers"]], "ricker_wavelet() (analysisfunctions.analysis_functions method)": [[0, "AnalysisFunctions.Analysis_Functions.ricker_wavelet"]], "small_feature_kernel() (analysisfunctions.analysis_functions method)": [[0, "AnalysisFunctions.Analysis_Functions.small_feature_kernel"]], "test_spot_mask_overlap() (analysisfunctions.analysis_functions method)": [[0, "AnalysisFunctions.Analysis_Functions.test_spot_mask_overlap"]], "iofunctions": [[1, "module-IOFunctions"]], "io_functions (class in iofunctions)": [[1, "IOFunctions.IO_Functions"]], "load_json() (iofunctions.io_functions method)": [[1, "IOFunctions.IO_Functions.load_json"]], "make_directory() (iofunctions.io_functions method)": [[1, "IOFunctions.IO_Functions.make_directory"]], "read_tiff() (iofunctions.io_functions method)": [[1, "IOFunctions.IO_Functions.read_tiff"]], "read_tiff_tophotons() (iofunctions.io_functions method)": [[1, "IOFunctions.IO_Functions.read_tiff_tophotons"]], "save_analysis_params() (iofunctions.io_functions method)": [[1, "IOFunctions.IO_Functions.save_analysis_params"]], "save_as_json() (iofunctions.io_functions method)": [[1, "IOFunctions.IO_Functions.save_as_json"]], "write_tiff() (iofunctions.io_functions method)": [[1, "IOFunctions.IO_Functions.write_tiff"]], "plotter (class in plottingfunctions)": [[2, "PlottingFunctions.Plotter"]], "plottingfunctions": [[2, "module-PlottingFunctions"]], "histogram_plot() (plottingfunctions.plotter method)": [[2, "PlottingFunctions.Plotter.histogram_plot"]], "image_plot() (plottingfunctions.plotter method)": [[2, "PlottingFunctions.Plotter.image_plot"]], "image_scatter_plot() (plottingfunctions.plotter method)": [[2, "PlottingFunctions.Plotter.image_scatter_plot"]], "two_column_plot() (plottingfunctions.plotter method)": [[2, "PlottingFunctions.Plotter.two_column_plot"]], "rasproutines": [[3, "module-RASPRoutines"]], "rasp_routines (class in rasproutines)": [[3, "RASPRoutines.RASP_Routines"]], "analyse_images() (rasproutines.rasp_routines method)": [[3, "RASPRoutines.RASP_Routines.analyse_images"]], "analyse_round_images() (rasproutines.rasp_routines method)": [[3, "RASPRoutines.RASP_Routines.analyse_round_images"]], "analyse_round_subfolder() (rasproutines.rasp_routines method)": [[3, "RASPRoutines.RASP_Routines.analyse_round_subfolder"]], "calibrate_area() (rasproutines.rasp_routines method)": [[3, "RASPRoutines.RASP_Routines.calibrate_area"]], "calibrate_radiality() (rasproutines.rasp_routines method)": [[3, "RASPRoutines.RASP_Routines.calibrate_radiality"]], "count_spots() (rasproutines.rasp_routines method)": [[3, "RASPRoutines.RASP_Routines.count_spots"]], "file_search() (rasproutines.rasp_routines method)": [[3, "RASPRoutines.RASP_Routines.file_search"]], "get_infocus_planes() (rasproutines.rasp_routines method)": [[3, "RASPRoutines.RASP_Routines.get_infocus_planes"]], "save_analysis_results() (rasproutines.rasp_routines method)": [[3, "RASPRoutines.RASP_Routines.save_analysis_results"]], "save_analysis_results_onesavefile() (rasproutines.rasp_routines method)": [[3, "RASPRoutines.RASP_Routines.save_analysis_results_onesavefile"]], "single_image_analysis() (rasproutines.rasp_routines method)": [[3, "RASPRoutines.RASP_Routines.single_image_analysis"]]}})
